# Supplementary material for: Characteristics of superficial esophageal squamous cell carcinomas undetectable with narrow-band imaging endoscopy
Source: Gastroenterol Rep (Oxf). 2021 Aug 6;9(5):402–7. doi: 10.1093/gastro/goab028 (PMC8560036; doi:10.1093/gastro/goab028)
Supplement: goab028_Supplementary_Data [file goab028_supplementary_data.zip]

Archive with 4 entries (3 files):
- goab028-suppl-data/
- goab028-suppl-data/Sup 2.tif
- goab028-suppl-data/Sup.1.jpg
- goab028-suppl-data/Sup.3.tif
